# Supplementary material for: Leaf Carbohydrate Metabolism Variation Caused by Late Planting in Rapeseed (Brassica napus L.) at Reproductive Stage
Source: Plants (Basel). 2022 Jun 27;11(13):1696. doi: 10.3390/plants11131696 (PMC9268982; doi:10.3390/plants11131696)
Supplement: Supplementary file 1 [file plants-11-01696-s001.zip]

Archive with 1 entries (1 files):
- plants-1759576-supplementary.pdf
